# Supplementary material for: Development of a nanoparticle-assisted PCR (nanoPCR) assay for detection of mink enteritis virus (MEV) and genetic characterization of the NS1 gene in four Chinese MEV strains
Source: BMC Vet Res. 2015 Jan 13;11:1. doi: 10.1186/s12917-014-0312-6 (PMC4300173; doi:10.1186/s12917-014-0312-6)
Supplement: Additional file 1: — Gel quantification analysis of all bands by ImageJ. [file 12917_2014_312_MOESM1_ESM.xlsx]

## Sheet: Fig.1a
	Area	Annealing temperature (°C)
1	8666.15	48
2	7690.03	48.6
3	8431.81	49.4
4	7960.79	50.6
5	8545.86	52.2
6	9054.03	53.7
7	9237.91	54.9
8	8436.91	56.3
9	8116.5	57.8
10	8830.25	58.8
11	8363.93	59.5
12	8837.25	60

## Sheet: Fig.1b
	Area	Volumes of primer (μl)
1	4075.98	0.1
2	5663.55	0.2
3	7481.86	0.3
4	8155.1	0.4
5	8114.47	0.5
6	9535.28	0.6
7	9473.57	0.7
8	8005.2	0.8
9	8417.2	0.9
10	7918.79	1

## Sheet: Fig.1c
	Area	Volumes of plasmid DNA (μl)
1	8346.5	0.1
2	6901.72	0.2
3	8246.15	0.4
4	7524.5	0.6
5	6593.55	0.8
6	8717.83	1
7	7798.98	1.2
8	8725.86	1.4
9	7882.79	1.6
10	8846.38	1.8
